# Supplementary material for: IMSindel: An accurate intermediate-size indel detection tool incorporating de novo assembly and gapped global-local alignment with split read analysis
Source: Sci Rep. 2018 Apr 4;8:5608. doi: 10.1038/s41598-018-23978-z (PMC5884821; doi:10.1038/s41598-018-23978-z)
Supplement: Supplementary file 1 — Table S1 [file 41598_2018_23978_MOESM1_ESM.xlsx]

## Sheet: Sheet1
Supplementary Table S1. Intermediate-size indels detected in four methods for NA12878
indel call	hetero/homo	chr.	start position	end position	indel length	IMSindel	GATK	PINDEL	Scanindel
deletion	hetero	19	36002331	36002382	51		detected	detected
insertion	hetero	16	89178484	89178484	53	detected		detected
deletion	homo	2	232029739	232029792	54	detected	detected	detected	detected
deletion	hetero	12	133197494	133197555	61	detected		detected
insertion	hetero	9	104313857	104313858	61	detected	detected
deletion	hetero	15	25932719	25932784	66	detected	detected		detected
deletion	hetero	1	1900351	1900420	69		detected
insertion	hetero	11	10823533	10823533	76		detected
deletion	hetero	9	137690353	137690437	84		detected
deletion	hetero	2	240097999	240098083	84			detected
deletion	homo	6	30886431	30886570	140	detected		detected	detected
deletion	hetero	19	4511675	4511676	198	detected		detected
deletion	homo	19	19258016	19258290	274	detected		detected	detected
deletion	homo	15	93515797	93516110	313	detected		detected	detected
deletion	homo	11	7716904	7717219	316	detected		detected	detected
deletion	homo	6	4050184	4050503	319				detected
deletion	homo	15	66633762	66634083	321				detected
deletion	homo	9	100761076	100761406	330	detected			detected
deletion	hetero	19	4511362	4511758	396	detected
deletion	hetero	14	105417148	105418138	990			detected
deletion	hetero	13	21732265	21734041	1776	detected
deletion	hetero	13	21729951	21732060	2110	detected		detected	detected
deletion	hetero	13	21742539	21746477	3939	detected		detected
deletion	hetero	13	21736015	21742126	6112	detected		detected
