# Supplementary material for: IMSindel: An accurate intermediate-size indel detection tool incorporating de novo assembly and gapped global-local alignment with split read analysis
Source: Sci Rep. 2018 Apr 4;8:5608. doi: 10.1038/s41598-018-23978-z (PMC5884821; doi:10.1038/s41598-018-23978-z)
Supplement: Supplementary file 2 — Table S2 [file 41598_2018_23978_MOESM2_ESM.xlsx]

## Sheet: Sheet1
Supplementary Table S2. Insertions validated using Sanger sequencing
sample name	chromosome	position	insertions size	insertion	flanking reference sequence of insertion
NA18943	7	1528947	51	CCCGGGCCCGCCGAGGGGACGTGCGCACTCACTTCAGGCCCTGCTCCCAGC	CCCGGGCCCGCCGAGGGGACGTGCGCACTCACTTGGTCATCACCATCTCCA
	16	89178457	53	TGCCTGCTCATCTTCCCACCGAGTGCTTCCTTTCCTCCGCCGCCGTGGGTCTC	TGCCTGCTCATCTTCCTACCGAGTGCTTCCTTTCCTTCGTAGGTTTGGGAAAA
	19	643104	53	GAGGGGACTAGTGGTCTGGGGCAGGGGGGGCTCCTCGTGTCTGTCGTGGTCAT	GAGGGGACTCGTGGTCCCGGGGGTCTCCTGGTATCTGTCGTGGTCCTGAGGGC
	11	71249532	57	CCAGTCCAGCTGCTGTAAGCCCTGCTGCTGCTCTTCAGGCTGTGGGTCATCCTGCTG	CCAGTCCAGCTGCTGTAAGCCCTGCTGCTGCTCTTCAGGCTGTGGGTCATCCTGCTGCCAGTCCAGCTGCTGCAAGCCCTGCTGTTCCCAGTCCA
	11	103130763	61	TATTTATAGTTATATTTATAAATATATATATTTATAAATATATATATTTATAAATATAACT	ATATTTATAGTTATAGTATAACTCTTTCCCTACTGGAAAGGTATTAAAAATGGTATTTCTG
	20	54963149	61	GACAAGACCAACCTCCATGTGGGTTTATAAATGTGAATGAGATTACAGATTATTCAATTTA	GACAAGACCAACCTCCATGTGGGTTTATAAATGTGAATGAGATTACAGATTATTCAATTTACCTTAACAGGTCC
	16	4847619	72	GGGGTACACCAGACCCCAAGACTGGGGCGCTCTGAGGGCGTGGCAGGGCCCTCAGAACCCCTGCCCACTGTG	GGGGTACACCAGACCCCAAGGTTGGGGCGCTCTGAGGGTGTGGCAAGGACCCTTAGAAGTCCTTCCCCTAAT
	11	10823576	76	ACACTCCTAAAATAGTTTCATGTTTTAATAGCAAATGAAATCACATATATTGCATAATTTAACATTTGTTGCCTAA	ACACTCAAATATTACTTACCTGGCTTTTCATAAACTTGCCTCCCATCTCTCCAAACTGCGATTGTGTGGGAGGCAT
	3	65595659	94	ATAGACCATTCTGAGGTAGAAGGAAAGGAAGGAAAGAGAGAAGGGGAAGGAACTGGGAGAAGAGAAGGGGAGAGGGAGAGAGGAAGGGAAAGAG	ACTTTGATGTGCCCGGACAGGCCAGACCCTTAAGTATATAATACAAATTCAGAACAAAACAGCAATTATTATATCAACAACATTTTTTTTTTAC
	2	153576548	95	TCAGTCTTAAATGATTGGCTGCCAATGTTTCATTTCTTTATCATTCCCCTCCCCCCTTTTTTACCCTTTTTTGAATGTGCATGGAATGTAAATTA	TCAGTCTTAAATGATTGGCTGCCAATGTTTCATTTATCATTCCCCTCCCCACTTTTTTGCCCTTTTTTGCAATTCTGATAGTTTTGTCTCCTAGG
	4	10669365	101	ATCCCTTTTCCATGGGCGGCCACATTGGCATCATTTCTCAGTTCATCTTCCAGAAAACACCTCCTGTCCCCACCAAGAAAAGGGAACTGGGGCTCAGAGTG	ATCCCTTTTCCATGGGCGGCCACATTGGCATCATTTCTCAGTTCATCTTCCAGAAAACACCTCCTGTCCCCACCAAGAAAAGGGAACTGGGGCTCACAGTG
NA18948	16	89178457	53	TGCCTGCTCATCTTCCCACCGAGTGCTTCCTTTCCTCCGCCGCCGTGGGTCTC	TGCCTGCTCATCTTCCTACCGAGTGCTTCCTTTCCTTCGTAGGTTTGGGAAAA
	3	100170600	57	TCCTAGAAGGCATTCTCATGAGGACCAGGAATTCCGATGCCGATCGTCTGACCGTCT	TCCTAGAAGGCATTCTCATGAGGACCAAGAATTTCGATGCCGTAGCCACGTACGGGA
	8	145579950	60	CCGCTGACCCTGGCACGGCACAAGGGCCCCCACACCTCACGTGCCTGGCCACAACCCAGA	ACTGCTGACCCCGACATGGCAGATCCTGAAGGCCAGCCGGCGTGATGCG
	20	54963149	61	GACAAGACCAACCTCCATGTGGGTTTATAAATGTGAATGAGATTACAGATTATTCAATTTA	GACAAGACCAACCTCCATGTGGGTTTATAAATGTGAATGAGATTACAGATTATTCAATTTACCTTAACAGGTCC
	12	65085444	64	GGGGGATGGGAAGAGAAGAGAGTTGGAGGGCAGGGGGATGGGAAGAGAAGAGAGTTGGAGGGCA	GGGGGATGGGAAGAGAAGAGAGTTGGAGGGCAGGGGGATGGGAAGAGAAGAGAGTTGGAGGGCAGGGAGAGGGA
	11	10823576	76	ACACTCCTAAAATAGTTTCATGTTTTAATAGCAAATGAAATCACATATATTGCATAATTTAACATTTGTTGCCTAA	ACACTCAAATATTACTTACCTGGCTTTTCATAAACTTGCCTCCCATCTCTCCAAACTGCGATTGTGTGGGAGGCAT
	1	16376518	79	GCCATTATTTTTTCCTGCCCAGACAATGCCCATGCAGTGATCTGGGCCCCCAAGGACCCAGCTTCACCCCCACAGCACC	CCTAGCCCATGCCCCACATGTGGAGCCCCTAACACCACCTACAAGTCCCCACAGTCACTGCCCGACTACCTTACTGGCC
	9	113006579	88	TATATATATACATATACATATGTATATATATACATATACATATGTATATATATACATATACATATGTATATATATACATATACATATG	TATATATATACATATACATATGTATATATATACATATGTATAAATATGTATTCAGCATAGAATGAAGGAAGAATAGGGGTGGAGGGAA
	3	65595659	94	ATAGACCATTCTGAGGTAGAAGGAAAGGAAGGAAAGAGAGAAGGGGAAGGAACTGGGAGAAGAGAAGGGGAGAGGGAGAGAGGAAGGGAAAGAG	ACTTTGATGTGCCCGGACAGGCCAGACCCTTAAGTATATAATACAAATTCAGAACAAAACAGCAATTATTATATCAACAACATTTTTTTTTTAC
Red are shown in the same bases between insertion and the flanking reference sequence.
Hilighted insertions in yellow are detected in Scanindel.
