# Supplementary material for: IMSindel: An accurate intermediate-size indel detection tool incorporating de novo assembly and gapped global-local alignment with split read analysis
Source: Sci Rep. 2018 Apr 4;8:5608. doi: 10.1038/s41598-018-23978-z (PMC5884821; doi:10.1038/s41598-018-23978-z)
Supplement: Supplementary file 3 — Table S3 [file 41598_2018_23978_MOESM3_ESM.xlsx]

## Sheet: Sheet1
Supplementary Table S3. de novo assembly success rate when setting the insertion sequence to match repetitive elements in the flanking region
repetitive insertion length	de novo assembly scucess rate
20	0.98
21	0.99
22	0.94
23	0.93
24	0.64
25	0.28
30	0.21
50	0.18
